# Supplementary material for: A Drug Screening Pipeline Using 2D and 3D Patient-Derived In Vitro Models for Pre-Clinical Analysis of Therapy Response in Glioblastoma
Source: Int J Mol Sci. 2021 Apr 21;22(9):4322. doi: 10.3390/ijms22094322 (PMC8122466; doi:10.3390/ijms22094322)
Supplement: Supplementary file 1 [file ijms-22-04322-s001.zip › Lenin_et_ al_Supplementary_Material.txt]

% Supplementary Material. Matlab code for graphical representation of cell viability bioluminescent results.


clear
number_of_replicates=4;
replicate_organization="squares";%"square=2x2; column=1x4
number_of_drugs=12;
number_of_rows=16;
number_of_columns=24;

Plates=["NSC medium"	"DMSO"	"Veliparib"	"Selumetinib"	"Bortezomib"	"Cediranib"	"Dasatinib"	"Imatinib Mesylate"	"Olaparib"	"Nutlin-3"	"Crizotinib"	"HA14-1"
"NSC medium"	"DMSO"	"Vismodegib"	"U0126"	"Everolimus"	"S3I-201"	"2-Methoxyestradiol"	"Celecoxib"	"Costunolide"	"Isotretinoin"	"Tipifarnib"	"SP600125"
"NSC medium"	"DMSO"	"Mycophenolate Mofetil"	"AZD8055"	"Disulfiram"	"Thioguanine"	"Azacitidine"	"Cryptotanshinone"	"gossypol-Acetic acid"	"(-)-Parthenolide"	"Omipalisib"	"Trametinib"
"NSC medium"	"DMSO"	"RITA"	"WP1066"	"Dabrafenib"	"Pazopanib"	"O6-Benzylguanine"	"Abemaciclib"	"Embelin"	"Duvelisib"	"Cilengitide trifluoroacetate"	"Osimertinib"
"NSC medium"	"DMSO"	"Sorafenib"	"Gilteritinib"	"Pexidartinib"	"Epacadostat"	"AZD5363"	"Cobimetinib"	"Pacritinib"	"Enasidenib"	"Ivosidenib"	"Oroxin A"
"NSC medium"	"DMSO"	"Oroxin B"	"ABT-263"	"Trichostatin A"	"Rucaparib"	"CID 1375606"	"Palbociclib HCl"	"Neratinib"	"Tazemetostat"	"Indoximod" "Empty"
"NSC medium"	"DMSO"	"Plerixafor"	"Cetuximab"	"YAP inhib."	"Talampanel"	"JR-AB2-001"	"Temozolomide"	"Empty"	"Empty"	"Empty"	"Empty"
];

drugs_names=Plates(7,:);%(X,Y), x number refers to plate number.

drugs_concentrations=["0 nM","0.1 uM","0.5 uM","1 uM","10 uM","50 uM","100 uM","500 uM"];


dir="C:\Sakthi\Luminescent Cell Viability Assay data\EXP1_with_G18-T_Cells";
filename="EXP_1_Drug_Plate_7_9-10-2020.xlsx";

%% Setup the Import Options and import the data
opts = spreadsheetImportOptions("NumVariables", 24);

% Specify sheet and range
opts.Sheet = "End point_1";
opts.DataRange = "B37:Y52";

% Specify column names and types
opts.VariableNames = ["VarName2", "VarName3", "VarName4", "VarName5", "VarName6", "VarName7", "VarName8", "VarName9", "VarName10", "VarName11", "VarName12", "VarName13", "VarName14", "VarName15", "VarName16", "VarName17", "VarName18", "VarName19", "VarName20", "VarName21", "VarName22", "VarName23", "VarName24", "VarName25"];
opts.VariableTypes = ["double", "double", "double", "double", "double", "double", "double", "double", "double", "double", "double", "double", "double", "double", "double", "double", "double", "double", "double", "double", "double", "double", "double", "double"];

% Specify variable properties
opts = setvaropts(opts, ["VarName2", "VarName3", "VarName4", "VarName5", "VarName6", "VarName7", "VarName8", "VarName9", "VarName10", "VarName11", "VarName12", "VarName13", "VarName14", "VarName15", "VarName16", "VarName17", "VarName18", "VarName19", "VarName20", "VarName21", "VarName22", "VarName23", "VarName24", "VarName25"], "FillValue", 0);

% Import the data
file_to_read=strcat(dir,"\",filename);
microplate = readtable(file_to_read, opts, "UseExcel", false);

%% Convert to output type
microplate = table2array(microplate);

%% Clear temporary variables
clear opts

if replicate_organization=="columns";

    samples_per_column=number_of_rows/number_of_replicates;
    
    for j=1:number_of_columns;
      for i=1:samples_per_column;
        
        for k=1:number_of_replicates;
        M(k,1)=microplate(samples_per_column*(i-1)+k,j);
        end
        
        mean_microplate(i,j)=mean(M(:,1));
        std_microplate(i,j)=std(M(:,1));
        n_microplate(i,j)=samples_per_column;
    
      end
      
    end
    
mean_microplate_results1=fliplr([mean_microplate(1:4,1:8);mean_microplate(1:4,9:16);mean_microplate(1:4,17:24)]);
std_microplate_results1=fliplr([std_microplate(1:4,1:8);std_microplate(1:4,9:16);std_microplate(1:4,17:24)]);
n_microplate_results1=fliplr([n_microplate(1:4,1:8);n_microplate(1:4,9:16);n_microplate(1:4,17:24)]);

mean_microplate_results=([mean_microplate(1:4,1:8);mean_microplate(1:4,9:16);mean_microplate(1:4,17:24)]');
std_microplate_results=([std_microplate(1:4,1:8);std_microplate(1:4,9:16);std_microplate(1:4,17:24)]');
n_microplate_results=([n_microplate(1:4,1:8);n_microplate(1:4,9:16);n_microplate(1:4,17:24)]');

PRISM_results(:,1)=(fliplr(drugs_concentrations))';
for i=1:number_of_drugs;
PRISM_results(:,1+(3*i-2))=mean_microplate_results(:,i);
PRISM_results(:,1+(3*i-1))=std_microplate_results(:,i);
PRISM_results(:,1+(3*i))=n_microplate_results(:,i);   
end

PRISM_results=flipud(PRISM_results);
figure,microplateplot(mean_microplate_results1,'RowLabels',drugs_names,'ColumnLabels',drugs_concentrations);

end

if replicate_organization=="squares";
    k=0;
    l=0;
    for i=1:2:number_of_rows;
        k=k+1;
        l=0;
        for j=1:2:number_of_columns;
            l=l+1;
          
        M=microplate(i:i+1,j:j+1);
        mean_microplate(k,l)=mean(M,'all');
        std_microplate(k,l)=std(M,0,'all');
        n_microplate(k,l)=number_of_replicates;
        
        
          
            
        end
    end
end


PRISM_results(:,1)=(fliplr(drugs_concentrations))';
for i=1:number_of_drugs;
PRISM_results(:,1+(3*i-2))= mean_microplate(:,i);
PRISM_results(:,1+(3*i-1))=std_microplate(:,i);
PRISM_results(:,1+(3*i))=n_microplate(:,i);   
end

PRISM_results=flipud(PRISM_results);

mean_microplate_results1=(flipud(mean_microplate))';
figure,microplateplot(mean_microplate_results1,'RowLabels',drugs_names,'ColumnLabels',drugs_concentrations);
